# Supplementary material for: Gut Microbiota Alteration in Healthy Preterm Infants: An Observational Study from Tertiary Care Center in India
Source: Microorganisms. 2025 Mar 3;13(3):577. doi: 10.3390/microorganisms13030577 (PMC11944540; doi:10.3390/microorganisms13030577)
Supplement: Supplementary file 1 [file microorganisms-13-00577-s001.zip]

Archive with 1 entries (1 files):
- microorganisms-3452296-supplementary.pdf
